# Supplementary material for: CausalBuilder: bringing the MI2CAST causal interaction annotation standard to the curator
Source: Database (Oxford). 2021 Feb 24;2021:baaa107. doi: 10.1093/database/baaa107 (PMC7904049; doi:10.1093/database/baaa107)
Supplement: baaa107_Supp [file baaa107_supp.zip]

Archive with 1 entries (1 files):
- SupplementaryFiles.pdf
